# Supplementary material for: Stakeholder-driven transformative adaptation is needed for climate-smart nutrition security in sub-Saharan Africa
Source: Nat Food. 2024 Jan 2;5(1):37–47. doi: 10.1038/s43016-023-00901-y (PMC10810754; doi:10.1038/s43016-023-00901-y)
Supplement: Supplementary file 3 — Data associated with Fig. 3 (Tanzania nutrition security HT scenarios). [file 43016_2023_901_MOESM3_ESM.csv]

	2000 Baseline	2050 BCC-CSM 1.1(m)	2050 GFDL-CM3	2050 IPSL-CM5A-LR	2050 MIROC-ESM-CHEM	2050 MRI-CGCM3
Fig 3a � BAU, TZ, HT, 2.6
Dietary energy	112.0%	141.4%	145.4%	143.3%	137.9%	141.2%
Protein	161.0%	205.9%	214.9%	208.6%	197.5%	204.9%
Fat	68.3%	71.3%	71.9%	70.8%	71.1%	71.2%
Saturated fat	50.2%	52.2%	51.7%	51.5%	52.9%	52.2%
Vitamin C	262.1%	600.1%	623.4%	585.8%	564.3%	586.0%
Vitamin A	123.6%	235.7%	246.1%	232.2%	224.4%	232.3%
Folate	137.3%	192.7%	200.8%	191.7%	183.2%	191.1%
Calcium	36.6%	76.1%	79.2%	75.4%	72.3%	75.0%
Iron	58.5%	97.7%	101.6%	97.9%	92.6%	96.6%
Zinc	87.1%	122.2%	127.7%	123.9%	117.0%	121.7%
Dietary fibre	191.5%	294.9%	307.0%	295.8%	280.5%	292.4%
Thiamin	226.8%	496.4%	519.5%	497.2%	473.3%	492.2%
Riboflavin	156.3%	356.6%	367.4%	351.4%	339.1%	351.0%
Niacin	153.3%	238.3%	246.4%	240.1%	229.9%	236.9%
Vitamin B6	200.0%	340.2%	351.5%	338.9%	325.5%	336.5%
Fig 3b � BAU, TZ, HT, 8.5
Dietary energy	112.0%	266.3%	271.6%	272.5%	272.4%	272.6%
Protein	161.0%	272.3%	278.6%	279.7%	281.7%	279.3%
Fat	68.3%	55.4%	54.8%	53.4%	52.5%	55.3%
Saturated fat	50.2%	51.4%	49.9%	46.9%	45.4%	50.5%
Vitamin C	262.1%	1164.6%	1184.0%	1205.6%	1300.7%	1158.3%
Vitamin A	123.6%	254.4%	258.4%	259.7%	277.0%	254.3%
Folate	137.3%	269.2%	274.1%	276.4%	291.8%	270.9%
Calcium	36.6%	88.1%	89.0%	89.4%	95.4%	87.9%
Iron	58.5%	136.8%	137.1%	138.7%	141.6%	139.4%
Zinc	87.1%	170.7%	175.4%	176.2%	176.2%	175.9%
Dietary fibre	191.5%	376.9%	384.2%	389.1%	395.2%	386.4%
Thiamin	226.8%	982.6%	1007.3%	1006.9%	1049.3%	992.2%
Riboflavin	156.3%	624.9%	623.5%	628.5%	665.3%	625.4%
Niacin	153.3%	323.7%	331.1%	333.6%	335.7%	332.6%
Vitamin B6	200.0%	517.6%	526.8%	531.4%	551.3%	525.4%
