# Supplementary material for: Stakeholder-driven transformative adaptation is needed for climate-smart nutrition security in sub-Saharan Africa
Source: Nat Food. 2024 Jan 2;5(1):37–47. doi: 10.1038/s43016-023-00901-y (PMC10810754; doi:10.1038/s43016-023-00901-y)
Supplement: Supplementary file 4 — Data associated with Fig. 4 (Zambia nutrition security HT scenarios). [file 43016_2023_901_MOESM4_ESM.csv]

	2000 Baseline	2050 BCC-CSM 1.1(m)	2050 GFDL-CM3	2050 IPSL-CM5A-LR	2050 MIROC-ESM-CHEM	2050 MRI-CGCM3
Fig 4a � BAU, ZM, HT, 2.6
Dietary energy	100.7%	79.0%	77.3%	86.0%	79.4%	83.4%
Protein	159.0%	120.6%	118.2%	131.7%	120.8%	127.7%
Fat	63.6%	39.1%	38.1%	42.4%	39.0%	40.8%
Saturated fat	28.0%	15.3%	14.9%	16.4%	15.3%	15.8%
Vitamin C	209.6%	195.9%	188.0%	202.1%	199.7%	199.8%
Vitamin A	51.8%	50.7%	49.1%	53.3%	51.6%	51.9%
Folate	69.5%	60.3%	58.6%	64.1%	60.6%	62.6%
Calcium	21.9%	16.8%	16.4%	17.6%	16.9%	17.3%
Iron	64.5%	47.7%	46.7%	52.7%	47.6%	51.1%
Zinc	85.2%	67.8%	66.2%	74.0%	67.9%	71.8%
Dietary fibre	47.6%	39.3%	38.3%	42.5%	39.3%	41.5%
Thiamin	175.6%	169.4%	164.8%	184.6%	170.2%	179.2%
Riboflavin	90.2%	126.7%	122.8%	135.3%	130.3%	131.5%
Niacin	106.2%	99.1%	96.2%	106.7%	99.5%	104.0%
Vitamin B6	181.4%	262.0%	252.6%	279.3%	264.8%	272.7%
Fig 4b � BAU, ZM, HT, 8.5
Dietary energy	100.7%	113.5%	119.9%	109.9%	105.3%	118.7%
Protein	159.0%	162.6%	171.8%	155.1%	149.0%	170.2%
Fat	63.6%	31.1%	31.9%	30.2%	31.0%	31.7%
Saturated fat	28.0%	12.5%	12.6%	12.3%	12.6%	12.6%
Vitamin C	209.6%	364.4%	369.7%	381.2%	334.8%	368.1%
Vitamin A	51.8%	56.9%	59.6%	58.2%	54.9%	59.0%
Folate	69.5%	93.6%	97.0%	93.3%	86.6%	96.4%
Calcium	21.9%	26.2%	26.7%	26.0%	24.6%	26.6%
Iron	64.5%	69.4%	73.9%	66.4%	63.2%	73.2%
Zinc	85.2%	94.1%	99.6%	90.4%	86.0%	98.6%
Dietary fibre	47.6%	60.2%	63.5%	58.5%	56.4%	62.9%
Thiamin	175.6%	269.1%	283.7%	264.0%	245.3%	281.1%
Riboflavin	90.2%	204.9%	219.2%	214.3%	201.6%	216.8%
Niacin	106.2%	128.4%	133.0%	124.4%	113.6%	132.4%
Vitamin B6	181.4%	453.0%	472.9%	460.4%	414.8%	469.1%
